# Supplementary material for: The great Indian joint families of free-ranging dogs
Source: PLoS One. 2018 May 17;13(5):e0197328. doi: 10.1371/journal.pone.0197328 (PMC5957358; doi:10.1371/journal.pone.0197328)
Supplement: S1 Text — Text represents the detail summary of the GLMMs for active care shown by the putative fathers (PF) and allomothers (AM) towards focal pups during the observations. (TXT) [file pone.0197328.s005.txt]

Generalized linear mixed models (GLMMs) for active care shown by the putative fathers (PF) and allomother (AM):
_______________________________________________________________________________________________________________
_______________________________________________________________________________________________________________

#Active allocare shown by the putative fathers (PF):

Variables used in the model:
Response variable:
Proportion of time spent by the putative fathers in active care- acarepf

Fixed effects:
Age of pups in weeks- age
Current litter size- ls

Random effects:
Group identity- fgr
Year of observation- fyr
_________________________________________________

pfmod1<-lme(acarepf~age*ls, random = ~1|fyr/fgr)
summary(pfmod1)

Linear mixed-effects model fit by REML
 Data: NULL 
        AIC       BIC   logLik
  -213.8303 -193.2889 113.9151

Random effects:
 Formula: ~1 | fyr
         (Intercept)
StdDev: 7.728503e-06

 Formula: ~1 | fgr %in% fyr
        (Intercept)   Residual
StdDev:  0.09693126 0.08587983

Fixed effects: activeapc ~ age * ls 
                  Value  Std.Error  DF    t-value p-value
(Intercept)  0.09804374 0.06760597 125  1.4502230  0.1495
age         -0.00068232 0.00519360 125 -0.1313768  0.8957
ls          -0.01430338 0.01622166 125 -0.8817458  0.3796
age:ls       0.00228893 0.00148019 125  1.5463719  0.1245
 Correlation: 
       (Intr) age    ls    
age    -0.824              
ls     -0.879  0.868       
age:ls  0.592 -0.847 -0.774

Standardized Within-Group Residuals:
       Min         Q1        Med         Q3        Max 
-3.7946778 -0.4841314 -0.1050889  0.2689021  4.5796079 

Number of Observations: 143
Number of Groups: 
         fyr fgr %in% fyr 
           3           15 

The two-way interaction shown no significant effect on the response variable and hence we reduced the model using standard protocol of backward selection method and ended up with the optimal model.

> pfmod2<-lme(acarepf~age+ls, random = ~1|fyr/fgr)
> summary(pfmod2)
Linear mixed-effects model fit by REML
 Data: NULL 
        AIC       BIC   logLik
  -224.6431 -206.9933 118.3216

Random effects:
 Formula: ~1 | fyr
         (Intercept)
StdDev: 6.981036e-06

 Formula: ~1 | fgr %in% fyr
        (Intercept)   Residual
StdDev:  0.09860892 0.08619969

Fixed effects: activeapc ~ age + ls 
                 Value  Std.Error  DF   t-value p-value
(Intercept) 0.03572216 0.05493874 126 0.6502181  0.5167
age         0.00612957 0.00277573 126 2.2082712  0.0290*
ls          0.00520547 0.01034108 126 0.5033780  0.6156
 Correlation: 
    (Intr) age   
age -0.750       
ls  -0.823  0.632

Standardized Within-Group Residuals:
       Min         Q1        Med         Q3        Max 
-3.7377137 -0.4545257 -0.1008193  0.2893129  4.6029511 

Number of Observations: 143
Number of Groups: 
         fyr fgr %in% fyr 
           3           15
_______________________________________________________________________
........................................................................

#Active allocare shown by the allomothers (AM):

Variables used in the model:
Response variable:
Proportion of time spent by the allomothers in active care- acaream

Fixed effects:
Age of pups in weeks- age
Current litter size- ls

Random effects:
Group identity- fgr
Year of observation- fyr
______________________________________________________

> ammod1<-lme(acaream~age*ls, random = ~1|fyr/fgr)
> summary(ammod1)
Linear mixed-effects model fit by REML
 Data: NULL 
        AIC       BIC   logLik
  -292.0512 -271.7663 153.0256

Random effects:
 Formula: ~1 | fyr
        (Intercept)
StdDev:  0.04875599

 Formula: ~1 | fgr %in% fyr
        (Intercept)   Residual
StdDev:  0.01766052 0.06714238

Fixed effects: activeapc ~ age * ls 
                   Value  Std.Error  DF    t-value p-value
(Intercept)  0.023374113 0.04656811 120  0.5019339  0.6166
age          0.006505368 0.00407203 120  1.5975733  0.1128
ls           0.006515888 0.01036865 120  0.6284221  0.5309
age:ls      -0.000940014 0.00129656 120 -0.7250054  0.4699
 Correlation: 
       (Intr) age    ls    
age    -0.709              
ls     -0.722  0.863       
age:ls  0.566 -0.886 -0.859

Standardized Within-Group Residuals:
       Min         Q1        Med         Q3        Max 
-2.0164681 -0.4956960 -0.1456307  0.5016484  4.3007741 

Number of Observations: 138
Number of Groups: 
         fyr fgr %in% fyr 
           3           15 


The two-way interaction shown no significant effect on the response variable and hence we reduced the model using standard protocol of backward selection method and ended up with the optimal model.

> ammod2<-lme(acaream~age+ls, random = ~1|fyr/fgr)
> summary(ammod2)
Linear mixed-effects model fit by REML
 Data: NULL 
        AIC       BIC   logLik
  -304.9887 -287.5571 158.4944

Random effects:
 Formula: ~1 | fyr
        (Intercept)
StdDev:  0.04973704

 Formula: ~1 | fgr %in% fyr
        (Intercept)   Residual
StdDev:  0.01715402 0.06706209

Fixed effects: activeapc ~ age + ls 
                 Value  Std.Error  DF   t-value p-value
(Intercept) 0.04242796 0.03867422 121 1.0970607  0.2748
age         0.00388757 0.00187833 121 2.0696973  0.0406*
ls          0.00007415 0.00525762 121 0.0141041  0.9888
 Correlation: 
    (Intr) age   
age -0.536       
ls  -0.550  0.427

Standardized Within-Group Residuals:
       Min         Q1        Med         Q3        Max 
-2.0169494 -0.5056884 -0.1312597  0.4542173  4.2999189 

Number of Observations: 138
Number of Groups: 
         fyr fgr %in% fyr 
           3           15 
______________________________________________________________________________________________________________________________________
