# Supplementary material for: The great Indian joint families of free-ranging dogs
Source: PLoS One. 2018 May 17;13(5):e0197328. doi: 10.1371/journal.pone.0197328 (PMC5957358; doi:10.1371/journal.pone.0197328)
Supplement: S2 Text — Text represents the detail summary of the GLMMs for passive care shown by the putative fathers (PF) and allomothers (AM) towards focal pups during the observations. (TXT) [file pone.0197328.s006.txt]

Generalized linear mixed models (GLMMs) for passive care shown by the putative fathers (PF) and allomother (AM):
_______________________________________________________________________________________________________________
_______________________________________________________________________________________________________________

#Passive allocare shown by the putative fathers (PF):

Variables used in the model:
Response variable:
Proportion of time spent by the putative fathers in passive care- pcarepf

Fixed effects:
Age of pups in weeks- age
Current litter size- ls

Random effects:
Group identity- fgr
Year of observation- fyr
_________________________________________________

> pfmod3<-lme(pcarepf~age*ls, random = ~1|fyr/fgr)
> summary(pfmod3)
Linear mixed-effects model fit by REML
 Data: NULL 
        AIC        BIC   logLik
  -21.17089 -0.6295714 17.58544

Random effects:
 Formula: ~1 | fyr
        (Intercept)
StdDev:  0.08210042

 Formula: ~1 | fgr %in% fyr
        (Intercept)  Residual
StdDev:   0.1602452 0.1739593

Fixed effects: passiveapc ~ age * ls 
                  Value  Std.Error  DF    t-value p-value
(Intercept)  0.23758554 0.14014505 125  1.6952831  0.0925
age          0.02203842 0.01045623 125  2.1076839  0.0371
ls          -0.00255958 0.03226917 125 -0.0793197  0.9369
age:ls       0.00082516 0.00299011 125  0.2759621  0.7830
 Correlation: 
       (Intr) age    ls    
age    -0.793              
ls     -0.841  0.868       
age:ls  0.575 -0.849 -0.782

Standardized Within-Group Residuals:
        Min          Q1         Med          Q3         Max 
-2.69700234 -0.62434984  0.07781327  0.58962294  2.41329123 

Number of Observations: 143
Number of Groups: 
         fyr fgr %in% fyr 
           3           15 


The two-way interaction shown no significant effect on the response variable and hence we reduced the model using standard protocol of backward selection method and ended up with the optimal model.


> pfmod4<-lme(pcarepf~age+ls, random = ~1|fyr/fgr)
> summary(pfmod4)
Linear mixed-effects model fit by REML
 Data: NULL 
        AIC      BIC   logLik
  -32.88556 -15.2357 22.44278

Random effects:
 Formula: ~1 | fyr
        (Intercept)
StdDev:  0.08437885

 Formula: ~1 | fgr %in% fyr
        (Intercept)  Residual
StdDev:    0.159432 0.1733677

Fixed effects: passiveapc ~ age + ls 
                 Value  Std.Error  DF  t-value p-value
(Intercept) 0.21470119 0.11486552 126 1.869153  0.0639
age         0.02450343 0.00550545 126 4.450761  0.0000*
ls          0.00442425 0.02004886 126 0.220673  0.8257
 Correlation: 
    (Intr) age   
age -0.701       
ls  -0.762  0.619

Standardized Within-Group Residuals:
       Min         Q1        Med         Q3        Max 
-2.6931230 -0.6126394  0.1069970  0.5804994  2.4085285 

Number of Observations: 143
Number of Groups: 
         fyr fgr %in% fyr 
           3           15 
_______________________________________________________________________
........................................................................

#Passive allocare shown by the allomothers (AM):

Variables used in the model:
Response variable:
Proportion of time spent by the allomothers in passive care- pcaream

Fixed effects:
Age of pups in weeks- age
Current litter size- ls

Random effects:
Group identity- fgr
Year of observation- fyr
______________________________________________________

> ammod3<-lme(pcaream~age*ls, random = ~1|fyr/fgr)
> summary(ammod3)
Linear mixed-effects model fit by REML
 Data: NULL 
        AIC      BIC   logLik
  -29.51299 -9.22811 21.75649

Random effects:
 Formula: ~1 | fyr
        (Intercept)
StdDev:  0.06383028

 Formula: ~1 | fgr %in% fyr
        (Intercept)  Residual
StdDev:   0.1227568 0.1707786

Fixed effects: passiveapc ~ age * ls 
                  Value  Std.Error  DF    t-value p-value
(Intercept)  0.14133616 0.12035277 120  1.1743490  0.2426
age          0.03006444 0.01102891 120  2.7259656  0.0074
ls          -0.02179411 0.02992098 120 -0.7283891  0.4678
age:ls      -0.00137052 0.00349478 120 -0.3921627  0.6956
 Correlation: 
       (Intr) age    ls    
age    -0.783              
ls     -0.851  0.851       
age:ls  0.541 -0.863 -0.753

Standardized Within-Group Residuals:
       Min         Q1        Med         Q3        Max 
-2.8510991 -0.5110790 -0.1004057  0.4310414  2.6681679 

Number of Observations: 138
Number of Groups: 
         fyr fgr %in% fyr 
           3           15 


The two-way interaction shown no significant effect on the response variable and hence we reduced the model using standard protocol of backward selection method and ended up with the optimal model.


> ammod4<-lme(pcaream~age+ls, random = ~1|fyr/fgr)
> summary(ammod4)
Linear mixed-effects model fit by REML
 Data: NULL 
       AIC       BIC   logLik
  -40.8371 -23.40545 26.41855

Random effects:
 Formula: ~1 | fyr
        (Intercept)
StdDev:  0.06439129

 Formula: ~1 | fgr %in% fyr
        (Intercept)  Residual
StdDev:   0.1222146 0.1702432

Fixed effects: passiveapc ~ age + ls 
                  Value  Std.Error  DF   t-value p-value
(Intercept)  0.16712635 0.10099926 121  1.654728  0.1006
age          0.02631783 0.00554810 121  4.743573  0.0000*
ls          -0.03068309 0.01961587 121 -1.564197  0.1204
 Correlation: 
    (Intr) age   
age -0.742       
ls  -0.799  0.605

Standardized Within-Group Residuals:
        Min          Q1         Med          Q3         Max 
-2.87066512 -0.51649799 -0.09715233  0.45218834  2.67743122 

Number of Observations: 138
Number of Groups: 
         fyr fgr %in% fyr 
           3           15
______________________________________________________________________________________________________________________________________
